# Supplementary material for: Nephroprotective Effects of Semaglutide as Mono- and Combination Treatment with Lisinopril in a Mouse Model of Hypertension-Accelerated Diabetic Kidney Disease
Source: Biomedicines. 2022 Jul 11;10(7):1661. doi: 10.3390/biomedicines10071661 (PMC9313388; doi:10.3390/biomedicines10071661)
Supplement: Supplementary file 1 [file biomedicines-10-01661-s001.zip]

Archive with 1 entries (1 files):
- biomedicines-1785974-supplementary.pdf
